# Supplementary material for: Integrated Multi-Omics Analysis for Inferring Molecular Players in Inclusion Body Myositis
Source: Antioxidants (Basel). 2023 Aug 19;12(8):1639. doi: 10.3390/antiox12081639 (PMC10452026; doi:10.3390/antiox12081639)
Supplement: Supplementary file 1 [file antioxidants-12-01639-s001.zip]

Archive with 1 entries (1 files):
- antioxidants-2515072-supplementary.pdf
